# Supplementary material for: Degradation Product-Promoted Depolymerization Strategy for Chemical Recycling of Poly(bisphenol A carbonate)
Source: Molecules. 2024 Jan 30;29(3):640. doi: 10.3390/molecules29030640 (PMC10856637; doi:10.3390/molecules29030640)
Supplement: Supplementary file 1 [file molecules-29-00640-s001.zip]

Archive with 1 entries (1 files):
- molecules-2829968-supplementary.pdf
